# Supplementary material for: Characterization and transcriptome analysis of a dominant genic male sterile cotton mutant
Source: BMC Plant Biol. 2020 Jul 3;20:312. doi: 10.1186/s12870-020-02522-0 (PMC7333317; doi:10.1186/s12870-020-02522-0)
Supplement: Supplementary file 4 — Additional file 4: Table S2. Analysis of GO enrichment for 13,783 common DEGs. [file 12870_2020_2522_MOESM4_ESM.xls]

## Sheet: table S2
Table S2 Analysis of GO enrichment for 13,783 common DEGs
GO_accession	Description	Term_type	DEG_item	Corrected_pValue
GO:0004553	hydrolase activity, hydrolyzing O-glycosyl compounds	molecular_function	358	1.4382e-27
GO:0016798	hydrolase activity, acting on glycosyl bonds	molecular_function	378	1.7271e-27
GO:0004650	polygalacturonase activity	molecular_function	90	7.2812e-25
GO:0030312	external encapsulating structure	cellular_component	147	2.2997e-20
GO:0004857	enzyme inhibitor activity	molecular_function	171	1.2944e-17
GO:0005618	cell wall	cellular_component	109	9.7602e-17
GO:0030570	pectate lyase activity	molecular_function	31	1.3472e-16
GO:0071555	cell wall organization	biological_process	102	2.2227e-16
GO:0045229	external encapsulating structure organization	biological_process	103	3.632e-16
GO:0016837	carbon-oxygen lyase activity, acting on polysaccharides	molecular_function	36	1.0232e-15
GO:0030599	pectinesterase activity	molecular_function	77	1.6051e-15
GO:0042545	cell wall modification	biological_process	77	1.6051e-15
GO:0005975	carbohydrate metabolic process	biological_process	544	1.7813e-15
GO:0071554	cell wall organization or biogenesis	biological_process	118	1.0807e-14
GO:0098772	molecular function regulator	molecular_function	314	6.1821e-14
GO:0005578	proteinaceous extracellular matrix	cellular_component	104	1.9194e-13
GO:0015298	solute:cation antiporter activity	molecular_function	58	4.0453e-13
GO:0015299	solute:proton antiporter activity	molecular_function	58	4.0453e-13
GO:0030234	enzyme regulator activity	molecular_function	261	8.1638e-12
GO:0031012	extracellular matrix	cellular_component	107	1.0557e-11
GO:0020037	heme binding	molecular_function	258	1.476e-09
GO:0052689	carboxylic ester hydrolase activity	molecular_function	113	2.8523e-09
GO:0046906	tetrapyrrole binding	molecular_function	263	9.0629e-09
GO:0005509	calcium ion binding	molecular_function	197	1.0654e-08
GO:0005576	extracellular region	cellular_component	387	3.1264e-08
GO:0071944	cell periphery	cellular_component	285	3.3609e-07
GO:0044421	extracellular region part	cellular_component	142	1.4008e-06
GO:0015077	monovalent inorganic cation transmembrane transporter activity	molecular_function	238	1.4989e-06
GO:0030855	epithelial cell differentiation	biological_process	30	1.5754e-06
GO:0060429	epithelium development	biological_process	33	4.2008e-06
GO:0002064	epithelial cell development	biological_process	28	4.2008e-06
GO:0002065	columnar/cuboidal epithelial cell differentiation	biological_process	28	4.2008e-06
GO:0002066	columnar/cuboidal epithelial cell development	biological_process	28	4.2008e-06
GO:0005213	structural constituent of chorion	molecular_function	28	4.2008e-06
GO:0007292	female gamete generation	biological_process	28	4.2008e-06
GO:0007304	chorion-containing eggshell formation	biological_process	28	4.2008e-06
GO:0030703	eggshell formation	biological_process	28	4.2008e-06
GO:0030707	ovarian follicle cell development	biological_process	28	4.2008e-06
GO:0048477	oogenesis	biological_process	28	4.2008e-06
GO:0015297	antiporter activity	molecular_function	82	4.2008e-06
GO:0007281	germ cell development	biological_process	31	6.3383e-06
GO:0015291	secondary active transmembrane transporter activity	molecular_function	99	9.3761e-06
GO:0009888	tissue development	biological_process	41	9.8558e-06
GO:0015078	hydrogen ion transmembrane transporter activity	molecular_function	164	2.1972e-05
GO:0005215	transporter activity	molecular_function	729	4.1884e-05
GO:0048646	anatomical structure formation involved in morphogenesis	biological_process	42	4.3373e-05
GO:0022412	cellular process involved in reproduction in multicellular organism	biological_process	36	9.1418e-05
GO:0004866	endopeptidase inhibitor activity	molecular_function	44	0.00011072
GO:0061135	endopeptidase regulator activity	molecular_function	44	0.00011072
GO:0055085	transmembrane transport	biological_process	533	0.0001433
GO:0022890	inorganic cation transmembrane transporter activity	molecular_function	343	0.00014669
GO:0004601	peroxidase activity	molecular_function	79	0.00020655
GO:0030414	peptidase inhibitor activity	molecular_function	46	0.00021181
GO:0061134	peptidase regulator activity	molecular_function	46	0.00021181
GO:0042600	chorion	cellular_component	30	0.00023217
GO:0048856	anatomical structure development	biological_process	107	0.00023551
GO:0006979	response to oxidative stress	biological_process	75	0.000295
GO:0003006	developmental process involved in reproduction	biological_process	34	0.00034953
GO:0008289	lipid binding	molecular_function	121	0.00035168
GO:0016762	xyloglucan:xyloglucosyl transferase activity	molecular_function	26	0.00035168
GO:0048046	apoplast	cellular_component	26	0.00035168
GO:0016684	oxidoreductase activity, acting on peroxide as acceptor	molecular_function	80	0.00036314
GO:0016020	membrane	cellular_component	2005	0.00047457
GO:0016491	oxidoreductase activity	molecular_function	956	0.0005796
GO:0005506	iron ion binding	molecular_function	214	0.0005796
GO:0031224	intrinsic component of membrane	cellular_component	1031	0.00063425
GO:0015075	ion transmembrane transporter activity	molecular_function	441	0.00072076
GO:0008324	cation transmembrane transporter activity	molecular_function	364	0.00079027
GO:0055114	oxidation-reduction process	biological_process	928	0.0010166
GO:0080019	fatty-acyl-CoA reductase (alcohol-forming) activity	molecular_function	8	0.0010434
GO:0016705	oxidoreductase activity, acting on paired donors, with incorporation or reduction of molecular oxygen	molecular_function	225	0.0010434
GO:0007276	gamete generation	biological_process	38	0.0012379
GO:0005088	Ras guanyl-nucleotide exchange factor activity	molecular_function	20	0.0014211
GO:0005089	Rho guanyl-nucleotide exchange factor activity	molecular_function	20	0.0014211
GO:0016021	integral component of membrane	cellular_component	1011	0.0015828
GO:0005543	phospholipid binding	molecular_function	50	0.0018354
GO:0022891	substrate-specific transmembrane transporter activity	molecular_function	456	0.0021887
GO:0008375	acetylglucosaminyltransferase activity	molecular_function	42	0.0023999
GO:0003824	catalytic activity	molecular_function	4264	0.0030454
GO:0050896	response to stimulus	biological_process	1063	0.0032609
GO:0004564	beta-fructofuranosidase activity	molecular_function	12	0.0038477
GO:0004575	sucrose alpha-glucosidase activity	molecular_function	12	0.0038477
GO:0090599	alpha-glucosidase activity	molecular_function	12	0.0038477
GO:0016757	transferase activity, transferring glycosyl groups	molecular_function	280	0.0045873
GO:0022892	substrate-specific transporter activity	molecular_function	486	0.0051211
GO:0044702	single organism reproductive process	biological_process	49	0.0051211
GO:0048468	cell development	biological_process	37	0.0058278
GO:0044423	virion part	cellular_component	197	0.0083231
GO:0016307	phosphatidylinositol phosphate kinase activity	molecular_function	20	0.0085279
GO:0022857	transmembrane transporter activity	molecular_function	591	0.0090915
GO:0016835	carbon-oxygen lyase activity	molecular_function	91	0.0095768
GO:0009653	anatomical structure morphogenesis	biological_process	74	0.0095768
GO:0048609	multicellular organismal reproductive process	biological_process	40	0.010315
GO:0019012	virion	cellular_component	213	0.01109
GO:0030154	cell differentiation	biological_process	59	0.01109
GO:0006811	ion transport	biological_process	503	0.01109
GO:0015925	galactosidase activity	molecular_function	31	0.01109
GO:0048869	cellular developmental process	biological_process	83	0.012689
GO:0005085	guanyl-nucleotide exchange factor activity	molecular_function	28	0.013909
GO:0044262	cellular carbohydrate metabolic process	biological_process	99	0.015822
GO:0032504	multicellular organism reproduction	biological_process	45	0.017365
GO:0032502	developmental process	biological_process	157	0.019461
GO:0005811	lipid particle	cellular_component	16	0.019461
GO:0012511	monolayer-surrounded lipid storage body	cellular_component	16	0.019461
GO:0023052	signaling	biological_process	516	0.020811
GO:0044700	single organism signaling	biological_process	515	0.021288
GO:0044699	single-organism process	biological_process	3239	0.022199
GO:0009664	plant-type cell wall organization	biological_process	22	0.022453
GO:0071669	plant-type cell wall organization or biogenesis	biological_process	22	0.022453
GO:0007165	signal transduction	biological_process	508	0.027242
GO:0006950	response to stress	biological_process	483	0.027678
GO:0044767	single-organism developmental process	biological_process	145	0.028671
GO:0010333	terpene synthase activity	molecular_function	33	0.03113
GO:0016209	antioxidant activity	molecular_function	92	0.032134
GO:0045263	proton-transporting ATP synthase complex, coupling factor F(o)	cellular_component	35	0.035456
GO:0019031	viral envelope	cellular_component	93	0.041288
GO:0036338	viral membrane	cellular_component	93	0.041288
GO:0019299	rhamnose metabolic process	biological_process	7	0.042724
