# Supplementary material for: Characterization and transcriptome analysis of a dominant genic male sterile cotton mutant
Source: BMC Plant Biol. 2020 Jul 3;20:312. doi: 10.1186/s12870-020-02522-0 (PMC7333317; doi:10.1186/s12870-020-02522-0)
Supplement: Supplementary file 5 — Additional file 5: Table S3. Analysis of GO enrichment from tetrad stage to pollen maturation stage. [file 12870_2020_2522_MOESM5_ESM.xls]

## Sheet: table S3
Table S3. Analysis of GO enrichment from tetrad stage to pollen maturation stage
GO_accession	Description	Term_type	tetrad stage		mononuclear and binuclear polle stage		pollen maturation stage
			DEG_item	Corrected_pValue	DEG_item	Corrected_pValue	DEG_item	Corrected_pValue
GO:0005975	carbohydrate metabolic process	biological_process	176	9.4493e-15	311	3.9257e-11	405	2.8179e-12
GO:0042545	cell wall modification	biological_process	36	1.9399e-13	51	4.106e-12	67	1.5257e-16
GO:0071554	cell wall organization or biogenesis	biological_process	48	4.613e-12	76	7.5279e-12	94	2.5162e-13
GO:0071555	cell wall organization	biological_process	41	9.8194e-12	68	8.9478e-14	82	7.553e-15
GO:0045229	external encapsulating structure organization	biological_process	41	1.9434e-11	68	2.6726e-13	83	8.3384e-15
GO:0030855	epithelial cell differentiation	biological_process	16	8.3298e-07	28	1.1153e-10	27	8.5015e-08
GO:0060429	epithelium development	biological_process	17	1.6993e-06	30	4.4138e-10	30	1.1613e-07
GO:0002064	epithelial cell development	biological_process	15	1.7051e-06	26	5.8943e-10	26	8.5015e-08
GO:0002065	columnar/cuboidal epithelial cell differentiation	biological_process	15	1.7051e-06	26	5.8943e-10	26	8.5015e-08
GO:0002066	columnar/cuboidal epithelial cell development	biological_process	15	1.7051e-06	26	5.8943e-10	26	8.5015e-08
GO:0007292	female gamete generation	biological_process	15	1.7051e-06	26	5.8943e-10	26	8.5015e-08
GO:0007304	chorion-containing eggshell formation	biological_process	15	1.7051e-06	26	5.8943e-10	26	8.5015e-08
GO:0030703	eggshell formation	biological_process	15	1.7051e-06	26	5.8943e-10	26	8.5015e-08
GO:0030707	ovarian follicle cell development	biological_process	15	1.7051e-06	26	5.8943e-10	26	8.5015e-08
GO:0048477	oogenesis	biological_process	15	1.7051e-06	26	5.8943e-10	26	8.5015e-08
GO:0009888	tissue development	biological_process	19	7.2216e-06	34	8.807e-09	35	2.2906e-06
GO:0048856	anatomical structure development	biological_process	41	1.5063e-05	77	1.9998e-07	82	0.0006174
GO:0007281	germ cell development	biological_process	15	1.8761e-05	28	1.4038e-09	27	1.3495e-06
GO:0048646	anatomical structure formation involved in morphogenesis	biological_process	19	2.2016e-05	33	3.7894e-07	35	1.908e-05
GO:0022412	cellular process involved in reproduction in multicellular organism	biological_process	17	3.2608e-05	30	1.9998e-07	31	1.5589e-05
GO:0009653	anatomical structure morphogenesis	biological_process	31	8.3904e-05	58	1.2328e-06	59	0.0053241
GO:0003006	developmental process involved in reproduction	biological_process	15	0.00066148	28	2.1481e-06	30	2.8353e-05
GO:0048468	cell development	biological_process	17	0.00077684	32	4.0868e-06	32	0.00076699
GO:0048869	cellular developmental process	biological_process	31	0.0015448	61	1.2999e-05	63	0.0283
GO:0007276	gamete generation	biological_process	16	0.0021516	32	1.9111e-06	33	0.00014051
GO:0019953	sexual reproduction	biological_process	22	0.0028204	41	0.00015242	42	0.029681
GO:0032504	multicellular organism reproduction	biological_process	19	0.0028204	36	5.3023e-05	38	0.0035525
GO:0032502	developmental process	biological_process	52	0.0034723	110	5.3852e-06	123	0.0065889
GO:0048609	multicellular organismal reproductive process	biological_process	17	0.0036999	34	8.2926e-06	34	0.0021053
GO:0044702	single organism reproductive process	biological_process	19	0.0051422	37	7.4404e-05	42	0.00050895
GO:0044767	single-organism developmental process	biological_process	48	0.0057554	101	2.1448e-05	112	0.018541
GO:0030154	cell differentiation	biological_process	22	0.0070547	45	4.0119e-05	47	0.0079631
GO:0030312	external encapsulating structure	cellular_component	54	1.2994e-12	97	5.6172e-17	121	1.6117e-19
GO:0071944	cell periphery	cellular_component	97	9.6641e-09	183	1.0346e-09	225	3.4706e-08
GO:0005618	cell wall	cellular_component	38	9.6641e-09	65	1.6566e-10	90	1.7213e-16
GO:0042600	chorion	cellular_component	15	5.8856e-05	28	2.2664e-08	27	1.3225e-05
GO:0005811	lipid particle	cellular_component	9	0.004775	14	0.0012745	14	0.0077848
GO:0012511	monolayer-surrounded lipid storage body	cellular_component	9	0.004775	14	0.0012745	14	0.0077848
GO:0004553	hydrolase activity, hydrolyzing O-glycosyl compounds	molecular_function	133	9.0691e-24	214	5.6308e-20	257	1.5215e-17
GO:0004650	polygalacturonase activity	molecular_function	47	4.1346e-23	67	2.6644e-23	67	4.7266e-17
GO:0016798	hydrolase activity, acting on glycosyl bonds	molecular_function	136	1.2969e-22	227	3.6829e-20	266	2.5099e-16
GO:0004857	enzyme inhibitor activity	molecular_function	73	4.7769e-17	108	3.9731e-13	135	2.039e-16
GO:0030599	pectinesterase activity	molecular_function	36	1.9399e-13	51	4.106e-12	67	1.5257e-16
GO:0030570	pectate lyase activity	molecular_function	18	2.442e-13	26	8.648e-17	30	1.3215e-18
GO:0030234	enzyme regulator activity	molecular_function	99	3.7061e-13	163	2.7661e-10	204	9.9075e-12
GO:0098772	molecular function regulator	molecular_function	108	4.1178e-12	202	4.0024e-14	249	8.3384e-15
GO:0016837	carbon-oxygen lyase activity, acting on polysaccharides	molecular_function	18	5.4208e-11	30	8.648e-17	32	1.2804e-15
GO:0052689	carboxylic ester hydrolase activity	molecular_function	45	1.2054e-08	69	6.9234e-07	88	3.4706e-08
GO:0005213	structural constituent of chorion	molecular_function	15	1.7051e-06	26	5.8943e-10	26	8.5015e-08
GO:0003824	catalytic activity	molecular_function	1039	0.017968	211	0.003005	278	0.00026821
GO:0022890	inorganic cation transmembrane transporter activity	molecular_function	93	0.025923	202	0.00040306	265	1.1716e-05
GO:0015077	monovalent inorganic cation transmembrane transporter activity	molecular_function	62	0.036286	137	0.00019061	184	9.326e-07
