# Supplementary material for: Characterization and transcriptome analysis of a dominant genic male sterile cotton mutant
Source: BMC Plant Biol. 2020 Jul 3;20:312. doi: 10.1186/s12870-020-02522-0 (PMC7333317; doi:10.1186/s12870-020-02522-0)
Supplement: Supplementary file 6 — Additional file 6: Table S4. Analysis of KEGG enrichment of the DEGs. [file 12870_2020_2522_MOESM6_ESM.xls]

## Sheet: table S4
Table S4. Analysis of KEGG enrichment of the DEGs
#Term	ID	Input number	Corrected P-Value
Analysis of KEGG enrichment for 13,783 common DEGs
Plant-pathogen interaction	KO04626	139	4.221e-05
Phenylpropanoid biosynthesis	KO00940	126	0.000243984
Phenylalanine metabolism	KO00360	85	0.0416177
Plant hormone signal transduction	KO04075	172	0.0423481
Endocytosis	KO04144	85	0.0423481
Analysis of KEGG enrichment at meiosis stage
Starch and sucrose metabolism	KO00500	14	0.016993
Pentose and glucuronate interconversions	KO00040	8	0.0330715
Zeatin biosynthesis	KO00908	4	0.0495566
Cutin, suberine and wax biosynthesis	KO00073	4	0.0495566
Analysis of KEGG enrichment at tetrad stage
Pentose and glucuronate interconversions	KO00040	74	1.43767e-28
Starch and sucrose metabolism	KO00500	79	3.91118e-15
Cyanoamino acid metabolism	KO00460	21	0.00528301
Ascorbate and aldarate metabolism	KO00053	16	0.00894431
Analysis of KEGG enrichment at mononuclear and binuclear polle stage
Starch and sucrose metabolism	KO00500	115	6.71266e-11
Plant-pathogen interaction	KO04626	80	0.000148246
Endocytosis	KO04144	61	0.000319178
Phenylpropanoid biosynthesis	KO00940	72	0.000694867
Ether lipid metabolism	KO00565	20	0.00696696
Phenylalanine metabolism	KO00360	51	0.0147887
Inositol phosphate metabolism	KO00562	33	0.0214541
Galactose metabolism	KO00052	29	0.0232971
Phagosome	KO04145	39	0.0321918
Analysis of KEGG enrichment at pollen maturation stage
Starch and sucrose metabolism	KO00500	155	3.60505e-13
Plant-pathogen interaction	KO04626	111	4.02676e-06
Galactose metabolism	KO00052	47	0.000281323
Endocytosis	KO04144	77	0.000401968
Sesquiterpenoid and triterpenoid biosynthesis	KO00909	21	0.0290812
Inositol phosphate metabolism	KO00562	42	0.0290812
Phenylpropanoid biosynthesis	KO00940	80	0.0408868
Phagosome	KO04145	50	0.0430956
