# Supplementary material for: Characterization and transcriptome analysis of a dominant genic male sterile cotton mutant
Source: BMC Plant Biol. 2020 Jul 3;20:312. doi: 10.1186/s12870-020-02522-0 (PMC7333317; doi:10.1186/s12870-020-02522-0)
Supplement: Supplementary file 7 — Additional file 7: Table 5. Analysis of KEGG enrichment in green, purple, yellow and pink modules. [file 12870_2020_2522_MOESM7_ESM.xls]

## Sheet: Table S5
Table S5. Analysis of KEGG enrichment in green , purple, yellow and pink modules
#Term	ID	Input number	Corrected P-Value
The green module
Fatty acid biosynthesis	KO00061	6	4.48355e-05
Biotin metabolism	KO00780	3	0.0037551
Fatty acid metabolism	KO01212	5	0.0037551
Biosynthesis of unsaturated fatty acids	KO01040	3	0.0276528
The purple module
Pantothenate and CoA biosynthesis	KO00770	1	0.329957
beta-Alanine metabolism	KO00410	1	0.329957
Nitrogen metabolism	KO00910	1	0.329957
SNARE interactions in vesicular transport	KO04130	1	0.329957
The yellow module
Alanine, aspartate and glutamate metabolism	KO00250	6	0.0621652
Phenylpropanoid biosynthesis	KO00940	10	0.0621652
Biosynthesis of secondary metabolites	KO01110	36	0.0621652
GlutKOione metabolism	KO00480	7	0.0891564
The pink module
Glycerophospholipid metabolism	KO00564	2	0.475905
Endocytosis	KO04144	2	0.475905
Amino sugar and nucleotide sugar metabolism	KO00520	2	0.475905
Plant hormone signal transduction	KO04075	3	0.475905
