# Supplementary material for: Characterization and transcriptome analysis of a dominant genic male sterile cotton mutant
Source: BMC Plant Biol. 2020 Jul 3;20:312. doi: 10.1186/s12870-020-02522-0 (PMC7333317; doi:10.1186/s12870-020-02522-0)
Supplement: Supplementary file 8 — Additional file 8: Table S6. Key KEGG pathways genes enriched in five module. [file 12870_2020_2522_MOESM8_ESM.xls]

## Sheet: Table S6
Table S6. Key KEGG pathways genes enriched in five module
Gene id	WT				MS
	WT_1	WT_2	WT_3	WT_4	MS_1	MS_2	MS_3	MS_4
The greenyellow module
Alanine, aspartate and glutamate metabolism
Gh_D07G1030	39.2826	137.09	18.9316	31.5341	4.66504	5.87498	19.7311	16.7135
Gh_D09G0861	41.6926	62.8632	5.87026	11.1172	10.4522	7.02955	9.51346	26.5953
Gh_A07G0951	8.01807	21.4665	5.49453	11.8694	2.45731	2.27717	6.03101	11.5984
Diterpenoid biosynthesis
Gh_D13G1609	6.30625	10.6191	1.98517	1.5684	4.04363	2.23612	1.30728	1.16586
Gh_A13G1308	11.4778	30.7768	0.919607	0.22193	4.68864	1.66074	0.662629	0.392794
The green module
Fatty acid biosynthesis
Gh_D08G2089	5.04288	56.2794	38.3162	16.1869	4.06645	65.7744	89.5271	3.25091
Gh_A10G0764	4.91076	42.2348	29.3087	11.1071	6.22191	76.9584	75.1105	1.41355
Gh_D11G2655	1.00849	2.9046	3.67439	0.851316	0.643003	4.4515	7.74037	4.58758
Gh_A10G1285	10.1954	101.326	116.555	64.6944	7.05335	143.045	159.549	16.3945
Gh_D10G0997	8.81877	51.5255	26.9049	9.51149	7.28561	54.6814	55.5018	1.73537
Gh_D10G1199	30.0877	386.328	402.991	199.456	22.8643	743.099	829.244	66.7878
Biotin metabolism
Gh_A10G0764	4.91076	42.2348	29.3087	11.1071	6.22191	76.9584	75.1105	1.41355
Gh_D11G2655	1.00849	2.9046	3.67439	0.851316	0.643003	4.4515	7.74037	4.58758
Gh_D10G0997	8.81877	51.5255	26.9049	9.51149	7.28561	54.6814	55.5018	1.73537
Fatty acid metabolism
Gh_A10G0764	4.91076	42.2348	29.3087	11.1071	6.22191	76.9584	75.1105	1.41355
Gh_D11G2655	1.00849	2.9046	3.67439	0.851316	0.643003	4.4515	7.74037	4.58758
Gh_A10G1285	10.1954	101.326	116.555	64.6944	7.05335	143.045	159.549	16.3945
Gh_D10G0997	8.81877	51.5255	26.9049	9.51149	7.28561	54.6814	55.5018	1.73537
Gh_D10G1199	30.0877	386.328	402.991	199.456	22.8643	743.099	829.244	66.7878
Biosynthesis of unsaturated fatty acids
Gh_D11G2655	1.00849	2.9046	3.67439	0.851316	0.643003	4.4515	7.74037	4.58758
Gh_A10G1285	10.1954	101.326	116.555	64.6944	7.05335	143.045	159.549	16.3945
Gh_D10G1199	30.0877	386.328	402.991	199.456	22.8643	743.099	829.244	66.7878
The purple module
Pantothenate and CoA biosynthesis
Gh_D07G1668	14.0364	11.4627	7.44961	28.5484	9.70531	6.47059	10.913	8.71415
beta-Alanine metabolism
Gh_D07G1668	14.0364	11.4627	7.44961	28.5484	9.70531	6.47059	10.913	8.71415
Nitrogen metabolism
Gh_D01G2060	0.0600659	0.590244	9.50545	36.6758	0	0.158037	1.18243	0.230865
SNARE interactions in vesicular transport
Gh_A11G2089	3.54107	3.50644	5.74189	25.3492	1.84163	3.76194	5.42201	4.67719
The yellow module
Alanine, aspartate and glutamate metabolism
Gh_A05G3595	0.244423	0.687668	24.766	296.922	0.0837923	0.291176	2.40336	562.653
Gh_D02G0069	10.1643	18.9633	1.85075	7.42255	4.20117	2.3465	5.56932	55.6956
Gh_A08G1891	1.71743	2.81477	0.904151	3.19191	1.4952	0.607915	1.09671	6.86766
Gh_A09G2475	40.7232	63.6241	35.798	171.062	7.60822	13.9253	77.0989	569.59
Gh_A09G0840	2.8941	10.6476	4.67606	52.2209	0.425341	2.11114	1.37419	201.111
Gh_D09G0863	1.26605	1.02202	1.32559	2.07121	0.214316	0.379046	1.05401	3.49226
Phenylpropanoid biosynthesis
Gh_Sca004990G01	0.105776	0.188823	0.892604	1.94391	0.282118	0.495547	6.12216	13.5756
Gh_D10G1880	11.253	20.096	16.0204	6.72391	10.5984	10.4903	9.10355	0.103132
Gh_D05G2031	4.81402	8.32445	2.65925	6.59303	3.71212	5.52352	10.1797	36.8656
Gh_A10G1627	2.40878	1.3302	1.40654	2.67631	0.579081	1.27553	5.63704	7.5514
Gh_A05G2945	2.65735	1.04813	1.07596	4.12169	2.84691	0.763121	2.37504	24.4318
Gh_A02G1466	0.888277	0.9766	0.721533	2.07848	0.578423	1.00757	6.09699	10.5817
Gh_D03G0246	0.690823	0.51363	0.302902	7.80222	0.269161	0.0985437	1.6093	5.57605
Gh_Sca006093G01	10.8804	15.9905	13.4256	53.8586	10.4031	9.49518	15.0163	294.808
Gh_D13G1505	3.50171	5.50431	28.7095	71.7234	0.645639	3.51083	36.9428	158.383
Gh_D13G0054	2.06743	0.362863	0.0334184	0.506211	0.0851028	0.550776	1.22082	3.5877
The pink module
Glycerophospholipid metabolism
Gh_A12G0243	3.22047	3.09345	1.82852	4.54368	4.48875	2.56387	1.04438	1.36495
Gh_A05G2088	5.40466	5.31652	3.56173	1.65277	4.4326	6.34653	9.81256	16.8365
Endocytosis
Gh_A12G0243	3.22047	3.09345	1.82852	4.54368	4.48875	2.56387	1.04438	1.36495
Gh_A13G2046	1.92533	1.35108	0.747784	0.665006	1.63638	1.93952	9.9499	6.75378
Amino sugar and nucleotide sugar metabolism
Gh_A07G0625	1.58856	1.02882	0.708109	0.611239	1.38677	2.13793	3.52369	4.76153
Gh_D10G1214	0.441986	0.402287	0.633479	0.199374	0.86894	1.67195	5.06714	3.98272
Plant hormone signal transduction
Gh_D08G1376	0.137808	0.131025	1.81218	3.05274	0	0.341688	9.0355	11.2733
Gh_D09G2153	1.25154	3.82138	0.0885425	1.83668	1.03254	1.72536	5.28592	5.57207
Gh_A08G0195	22.2656	19.6991	4.28549	20.9287	16.7556	15.4232	41.3441	59.3242
