# Supplementary material for: Characterization and transcriptome analysis of a dominant genic male sterile cotton mutant
Source: BMC Plant Biol. 2020 Jul 3;20:312. doi: 10.1186/s12870-020-02522-0 (PMC7333317; doi:10.1186/s12870-020-02522-0)
Supplement: Supplementary file 9 — Additional file 9: Table S7. The primers used for qRT-PCR. [file 12870_2020_2522_MOESM9_ESM.xls]

## Sheet: Table S7
Table S7. The primers used for qRT-PCR
Gene name	Sequences (5’->3’)
Gh_A13G2222-F	GAACCCGAATCGGATCTTTGA
Gh_A13G2222-R	CAGGGGATGCCATTGTTGTC
Gh_D13G0946-F	GATTACGGGAACATCGGTGGC
Gh_D13G0946-R	TTGGGGTGGATGTGGCTCTG
Gh_A10G0164-F	CGAAATGGAAGGATCGTCTGA
Gh_A10G0164-R	TTCCCATCAATGTTGCTCACC
Gh_D10G0179-F	CGAAATGGAAGGGTCGTCTG
Gh_D10G0179-R	TTCCCATCAATGTTGCTCACC
Gh_A12G0337-F	GTGGATTGTTGTTGTGGTGGAGC
Gh_A12G0337-R	AGAAGGAAGTTGGGCAAGCAG
Gh_D12G0328-F	ACGGAGGTCAGGGTCCAAAG
Gh_D12G0328-R	CCTTCACAAACTCAATCGCATCT
Gh_A09G1215-F	TTGGCATTGTCAAGTTCCTTAGAG
Gh_A09G1215-R	CAGGCACAGTTCGTAAAATCTTCT
Gh_D09G1221-F	GGTATTGGCATTGTCAAGTTCCT
Gh_D09G1221-R	CTGCTTCTTTGCTTTTAGCCTTC
Gh_A04G0016-F	ACAGTGGACACCCGAGGAAGA
Gh_A04G0016-R	CCTCAGCATCGGAGAACTGG
Gh_D05G3714-F	CCTTCGGCCGGACCTTAAACAT
Gh_D05G3714-R	AGGCTTGTGTGTCACAGGATCG
Gh_A12G2089-F	GCTTTCCATGAAGGGCAACTCG
Gh_A12G2089-R	GCAACGGCTTCATCAACGCTTC
Gh_D12G2265-F	TCAATGGCATGGAGATGGGT
Gh_D12G2265-R	TTGTATCCCCAACGACCGAA
Gh_A13G2003-F	TTGCCCTTTCTGGTGCCCATAC
Gh_A13G2003-R	TCTGCCCCCGTTCCGGATAATA
Gh_A13G1838-F	CCTTGTAACATGGAACGGCATT
Gh_A13G1838-R	TCAGCGTAGGGAACAGGGAT
Gh_A03G0430-F	AAAGCTGTGTCGTCTCCTGG
Gh_A03G0430-R	TTCTTTCAGCGTGCAGCCTA
Gh_D11G2469-F	TGATTGGGTTCTTTGCCGGA
Gh_D11G2469-R	TTGGTGGTTGGAGGGCTTTT
Gh_A04G0891-F	TGGTACTGAACATCCCGTCG
Gh_A04G0891-R	TATGTCACCGACCTTCCCGT
Gh_A11G0981-F	CCATGCTTAAGGCGCATGTC
Gh_A11G0981-R	CTTCCAGGCAAGTGTTGTGC
Gh_A12G1505-F	GCCTGACAAAGCAGAGTTCG
Gh_A12G1505-R	CCTTTGGTGGTCTGCCATTG
Gh_D09G0861-F	AACTTTCCCGTAGGCAACAC
Gh_D09G0861-R	GCTGTTGTCACGGGTATCCA
GhUBI-F	CAGATCTTCGTCAAAACCCT
GhUBI-R	GACTCCTTCTGGATGTTGTA
